# Supplementary material for: Nav1.7 as a chondrocyte regulator and therapeutic target for osteoarthritis
Source: Nature. 2024 Jan 3;625(7995):557–65. doi: 10.1038/s41586-023-06888-7 (PMC10794151; doi:10.1038/s41586-023-06888-7)
Supplement: Supplementary file 4 — Source Data Figs. 3 and 4 and Source Data Extended Data Figs. 2–6 and 10. [file 41586_2023_6888_MOESM4_ESM.xlsx]

## Sheet: Fig3
Fig3b	Nav1.7Flox								Nav1.7DRG; Chondrocyte
	6	5	4	4	5	3	4	5	2	3	0	1	1	0	2	1
Fig3c	Nav1.7Flox								Nav1.7DRG; Chondrocyte
	2	2	3	2	1	1	3	1	0	0	1	1	0	0	1	2
Fig3d	Nav1.7Flox								Nav1.7DRG; Chondrocyte
	103	101	119	138	148	159	120	129	76	71	55	78	74	63	49	76
Fig3e	Nav1.7Flox								Nav1.7DRG; Chondrocyte
	6	6	4	4	5	3	4	5	1	2	3	1	2	1	2	1
FIg3g	weeks after surgery	Nav1.7 flox								Nav1.7 DRG;chondrocyte
	0	489	623	508	524	481	538	688	521	525	670	557	538	445	579	501	606
	8	213	261	278	209	251	229	287	262	441	561	368	562	397	409	512	596
	9	254	118	204	190	96	113	118	244	489	512	431	502	398	416	427	578
	10	209	192	157	123	87	152	105	209	503	579	403	429	365	469	439	585
	11	157	107	148	165	124	93	74	212	498	573	523	419	467	376	483	572
	12	145	102	123	75	98	132	208	114	418	595	509	376	503	473	452	565
		in cm								in cm
Fig3h	weeks after surgery	Nav1.7 flox								Nav1.7 DRG;chondrocyte
	0	1.4	1	1.4	1.4	1.2	1.2	1.4	1.4	2	2	1.4	2	2	1.4	1.4	1.2
	8	0.6	0.16	0.6	0.4	0.16	0.6	0.2	0.4	2	2	1.4	1.4	1.4	1.2	1	1
	9	0.4	0.4	0.4	0.16	0.16	0.4	0.16	0.4	2	2	1.4	1.4	1.4	1.2	1	1
	10	0.4	0.16	0.4	0.16	0.16	0.4	0.07	0.16	2	2	1.4	1.4	1.4	1.2	1	1
	11	0.4	0.07	0.4	0.16	0.4	0.16	0.16	0.16	2	2	1.4	1.4	1.2	1.2	1	1
	12	0.4	0.07	0.4	0.16	0.07	0.16	0.16	0.04	2	2	1.4	1.4	1.2	1.2	1	1
Fig3j	Nav1.7Flox								Nav1.7Chondrocyte
	6	5	4	4	5	3	4	6	2	3	2	1	1	0	1	0
Fig3k	Nav1.7Flox								Nav1.7Chondrocyte
	3	3	2	2	2	2	1	1	1	1	0	0	0	1	1	0
Fig3l	Nav1.7Flox								Nav1.7Chondrocyte
	156	90	115	141	121	130	110	98	84	63	64	54	69	77	84	72
Fig3m	Nav1.7Flox								Nav1.7Chondrocyte
	6	5	3	4	5	3	4	5	2	3	2	3	3	1	1	1
Fig3o	weeks after surgery	Nav1.7 flox								Nav1.7chondrocyte
	0	487.34	513.28	469.32	509.12	534.23	572	498	502	517	500	492	555	568	478	460	584
	8	213	167	242	209	217	213	192	345	497	367	469	291	389	371	302	294
	9	135	149	167	157	102	113	194	273	487.34	354	373	269	325	392	287	402
	10	187	165	98	113	135	102	89	245	494	302	395	233	370	399	314	287
	11	115	167	95	105	126	113	72	112	456.73	276	437	245	324	398	302	267
	12	102	134	82	116	108	97	65	123	502	289	384	236	317	382	387	239
		in cm								in cm
Fig3p	weeks after surgery	Nav1.7 flox								Nav1.7chondrocyte
	0	1.4	1.2	1.4	1	1.2	1.2	1.4	1.4	1.4	1.4	1.2	1.2	1.2	1.2	1.4	1
	8	0.6	0.4	0.4	0.4	0.16	0.6	0.2	0.4	1	1	1	1.2	1	1	1.2	1
	9	0.4	0.4	0.4	0.16	0.16	0.4	0.16	0.4	1	1	1	1.2	1	1	1.2	0.6
	10	0.4	0.16	0.4	0.16	0.16	0.4	0.07	0.16	1	1	1	1.2	1	1	1.2	0.6
	11	0.4	0.07	0.4	0.16	0.4	0.16	0.16	0.16	1	1	1	1.2	1	1	1.2	0.6
	12	0.4	0.07	0.4	0.16	0.16	0.16	0.16	0.07	1	1	1	1.2	1	1	1.2	0.6

## Sheet: Fig4
Fig4f	Vehicle	PF	PF+Ver155008	PF+iMDK	PF+Ver155008+iMDK
	6	0	3	4	5
	5	1	3	2	5
	5	1	4	4	5
	5	2	2	2	4
	5	2	4	3	4
	4	1	2	3	4
	4	1	4	5	3
	4	2	3	4	3
Fig4g	weeks after surgery		Vehicle								PF								PF+Ver155008								PF+iMDK								PF+Ver155008+iMDK
	0		581	544	589	752	474	389	570	467	454	649	513	704	454	422	611	579	517	581	577	505	543	521	454	637	580	492	744	724	491	518	478	602	515	418	442	568	532	460	637	599
	8		298	312	239	198	257	121	220	183	448	255	406	332	429	518	461	403	288	231	362	317	145	172	194	295	296	252	177	215	381	155	330	273	230	319	312	187	285	148	254	190
	9		269	106	191	179	147	271	318	136	363	312	455	548	317	514	239	391	236	114	301	260	371	106	216	143	129	223	272	308	299	107	181	115	231	302	110	178	295	118	153	246
	10		212	198	146	171	149	214	99	102	364	508	269	441	288	412	333	489	194	179	94	146	186	315	126	258	174	108	396	217	184	224	307	92	195	255	271	156	76	147	357	178
	11		165	108	329	178	155	73	195	101	388	637	349	219	399	310	423	304	175	94	218	126	203	151	137	209	272	191	105	225	192	162	177	98	139	374	239	123	208	135	99	143
	12		174	204	77	134	167	69	201	85	519	298	443	392	268	198	401	329	293	109	97	110	238	146	302	78	319	106	278	239	117	159	202	84	274	308	229	92	239	87	119	187
Fig4h	weeks after surgery		DMSO								PF								PF+Ver155008								PF+iMDK								PF+Ver155008+iMDK
	0		1.2	1	1.4	1.6	1	1.4	1.2	1	1.4	1.4	1.4	1.4	1.2	1.2	1	1.2	1.4	1.2	1	1	1.4	1.2	1.2	1.2	1	1.2	1.4	1	1.2	1.4	1	1.4	1.4	1.2	1.4	1.4	1.2	1.2	1.2	1
	8		0.6	1	0.6	0.6	0.4	0.4	0.6	0.6	1	1.2	1.2	1	0.6	1	1	1	0.6	0.6	0.6	0.4	0.6	0.6	0.6	1	0.6	0.4	0.6	1	0.6	0.6	0.6	0.6	1	0.6	0.4	0.6	0.6	0.6	0.6	0.6
	9		0.6	0.6	0.4	0.4	0.2	0.4	0.6	0.6	1	1	1.2	0.6	0.6	1	1	1	0.6	0.6	0.4	0.4	0.4	0.6	0.4	0.6	0.4	0.4	0.6	1	0.4	0.4	0.2	0.4	0.6	0.4	0.2	0.6	0.4	0.4	0.6	0.4
	10		0.4	0.4	0.2	0.4	0.2	0.2	0.4	0.6	1	1.2	1.2	0.6	0.6	1	1	1	0.6	0.6	0.2	0.4	0.2	0.4	0.4	0.4	0.4	0.2	0.6	0.6	0.4	0.2	0.2	0.2	0.6	0.2	0.2	0.6	0.4	0.2	0.4	0.2
	11		0.2	0.4	0.2	0.4	0.2	0.2	0.2	0.4	1	1.2	1	0.6	0.6	1	1	1	0.4	0.6	0.2	0.4	0.2	0.4	0.4	0.4	0.4	0.2	0.6	0.6	0.4	0.2	0.2	0.2	0.6	0.2	0.2	0.6	0.4	0.2	0.4	0.2
	12		0.2	0.2	0.2	0.4	0.2	0.2	0.16	0.4	1	1	1	0.6	0.6	1	1	1	0.4	0.6	0.2	0.4	0.2	0.4	0.2	0.4	0.4	0.2	0.6	0.6	0.4	0.2	0.16	0.2	0.4	0.2	0.2	0.6	0.4	0.2	0.2	0.2

## Sheet: Extended Data Fig2
Extended Data Fig 2c
Nav1.7Flox saline								Nav1.7flox MIA								Nav1.7DRG; Chondrocyte MIA
0	0	0	0	0	0	1	0	6	5	5	5	4	4	4	3	2	1	1	0	1	2	0	0
Extended Data Fig 2e
days after MIA	Nav1.7flox (MIA) cm								Nav1.7DRG;chondrocyte (MIA) cm
0	663	547	572	611	460	487	534	491	567	677	606	538	583	532	488	677
2	410	349	272	289	211	261	399	273	441	561	461	436	545	415	484	574
4	254	118	211	295	232	291	415	264	489	548	445	376	482	372	418	553
8	190	275	133	196	243	288	271	143	503	579	417	468	369	523	497	539
14	157	107	192	268	178	281	220	199	498	573	432	398	407	323	512	549
20	145	263	147	97	216	297	176	119	418	595	423	311	456	378	548	531
28	107	233	155	120	233	193	153	246	502	511	372	360	472	438	411	561
Extended Data Fig 2f
days after MIA	Nav1.7flox (MIA)								Nav1.7DRG,chondrocyte (MIA)
0	1.4	1	1.4	1.2	1.2	1.2	1.4	1.4	2	2	1.4	2	2	1.4	1.4	1.2
2	0.6	0.16	0.4	0.4	0.2	0.6	0.2	0.4	2	2	1.4	1.4	1.4	1.2	1	1
4	0.4	0.4	0.4	0.16	0.16	0.4	0.16	0.2	2	2	1.4	1.4	1.2	1.2	1	1
8	0.4	0.16	0.4	0.16	0.16	0.4	0.07	0.16	2	1.4	1.4	1.4	1.2	1.2	1	1
14	0.2	0.07	0.4	0.16	0.4	0.16	0.16	0.16	2	1.4	1.4	1.4	1	1.2	1	0.6
20	0.16	0.07	0.2	0.16	0.07	0.16	0.16	0.07	2	1.4	1.2	1.4	1.2	1.2	1	0.6
28	0.16	0.04	0.16	0.07	0.07	0.16	0.16	0.07	2	1	1.2	1.2	1	1	0.6	0.6
Extended Data Fig2g
Col2	Nav1.7flox								Nav1.7DRG;chondrocyte
	1	1.15	1.17	1.09	0.95	0.92			1.57	2.27	2.08	1.97	2.12	1.88
Mmp13	Nav1.7flox								Nav1.7DRG;chondrocyte
	23	33	20	29	19	25			7	10	11	13	8	7
aggrecan neoepitope	Nav1.7flox								Nav1.7DRG;chondrocyte
	1	1.13	1.03	1.04	0.95	0.88			0.7	0.68	0.59	0.62	0.49	0.55
COMP fragment	Nav1.7flox								Nav1.7DRG;chondrocyte
	1	1.17	1.15	1.08	1.07	0.86			0.47	0.45	0.51	0.55	0.45	0.6
Extended Data Fig2h
Col2	Nav1.7flox								Nav1.7DRG;chondrocyte
	1	1.07	0.89	1.02	1.03	0.98	0.94	0.93	1.67	2.03	1.98	2.13	1.87	1.69	2.09	2.1
Mmp13	Nav1.7flox								Nav1.7DRG;chondrocyte
	31	25	34	27	20	19	36	33	5	9	3	7	11	6	8	10
aggrecan neoepitope	Nav1.7flox								Nav1.7DRG;chondrocyte
	1	1.22	1.09	1.15	0.85	0.93	1.06	1.04	0.78	0.56	0.49	0.63	0.68	0.65	0.58	0.66
COMP fragment	Nav1.7flox								Nav1.7DRG;chondrocyte
	1	1.03	1.12	1.06	0.96	0.93	0.99	1.02	0.45	0.54	0.39	0.41	0.52	0.59	0.61	0.54

## Sheet: Extended Data Fig3
Extended Data Fig3b
Col2	Nav1.7flox								Nav1.7chondrocyte
	1	0.97	0.95	0.87	0.84	1.05	1.02	0.98	1.72	1.89	1.88	2.11	2.1	2.04	2.02	1.85
Mmp13	Nav1.7flox								Nav1.7chondrocyte
	23	27	17	21	21	30	31	25	10	12	5	6	6	9	8	11
aggrecan neoepitope	Nav1.7flox								Nav1.7chondrocyte
	1	1.13	1.12	1.05	1.02	0.92	0.94	0.91	0.58	0.64	0.63	0.57	0.72	0.54	0.65	0.63
COMP fragment	Nav1.7flox								Nav1.7chondrocyte
	1	1.15	1.02	1.11	0.87	0.87	0.95	0.97	0.47	0.49	0.54	0.43	0.62	0.55	0.52	0.49
Extended Data Fig3d
	Nav1.7Flox								Nav1.7DRG
	5	5	4	4	5	3	6	5	6	5	5	4	4	3	6	5
Extended Data Fig3e	Nav1.7Flox								Nav1.7DRG
	3	2	1	1	2	0	3	2	3	3	2	1	1	2	1	2
Extended Data Fig3f
	Nav1.7Flox								Nav1.7DRG
	92	110	142	130	110	109	106	173	150	97	156	113	131	116	100	128
Extended Data Fig3g
	Nav1.7Flox								Nav1.7DRG
	5	6	4	4	5	3	6	5	6	5	5	4	3	3	5	5
Extended Data Fig3i
weeks after surgery	Nav1.7Flox								Nav1.7DRG
0	508	670	420	530	557	482	397	588	489	538	628	651	473	587	561	553
8	258	215	212	126	148	293	198	234	397	483	285	510	398	373	316	467
9	176	104	219	204	154	102	235	276	387.34	433	325	493	387	365	318	485
10	146	118	165	187	165	128	209	277	394	449	209	501	410	387	332	463
11	167	98	169	145	107	124	284	225	356.73	401	287	465	398	405	300	465
12	139	89	110	181	130	79	207	176	364	413	245	478	367	376	309	482
	in cm								in cm
Extended Data Fig3j
weeks after surgery	Nav1.7Flox								Nav1.7DRG
0	1.4	1.2	1.4	1	1.2	1.2	1	1.4	1.4	1.4	1.4	1.2	2	2	1.4	1.4
8	0.6	0.4	0.4	0.4	0.16	0.6	0.2	0.4	1	1.2	1	0.6	1.2	1.2	1	1
9	0.4	0.4	0.4	0.16	0.16	0.4	0.16	0.2	1	1.2	1	0.6	1.2	1.2	1	0.6
10	0.4	0.16	0.4	0.16	0.16	0.4	0.16	0.16	1	1.2	1	0.6	1.2	1	1	0.6
11	0.4	0.16	0.4	0.16	0.4	0.16	0.16	0.16	1	1	0.6	0.6	1	1	0.6	0.6
12	0.4	0.16	0.4	0.16	0.16	0.16	0.16	0.07	1	1	0.6	0.6	1	1	0.6	0.6
Extended Data Fig3l
Col2	Nav1.7flox								Nav1.7DRG
	1	1.23	1.08	1.2	0.89	0.87			1.11	1.18	1.09	1.03	0.92	1.25
Mmp13	Nav1.7flox								Nav1.7DRG
	32	35	28	25	26	29			31	30	37	26	24	28
aggrecan neoepitope	Nav1.7flox								Nav1.7DRG
	1	1.19	1.02	1.08	1.25	1.04			0.93	1.18	1.03	1.15	1.22	1.25
Comp fragment	Nav1.7flox								Nav1.7DRG
	1	0.94	0.92	1.03	1.08	1.2			1.07	1.16	1.18	0.89	0.83	1.14

## Sheet: Extended Data Fig4
Extended Data Fig 4c
	Sham	Vehicle	PF
	0	6	2
	0	6	1
	0	6	2
	0	5	1
	0	5	1
	0	5	1
	0	4	3
	0	3	0
Extended Data Fig 4d
	Sham	Vehicle	PF
	0	3	1
	0	3	1
	0	3	1
	0	2	2
	0	2	0
	0	1	0
	0	3	0
	0	2	0
Extended Data Fig 4e
	Sham	Vehicle	PF
	53	127	92
	56	109	77
	55	181	57
	35	139	67
	60	115	87
	50	97	97
	47	128	72
	51	132	65
Extended Data Fig 4f
weeks after surgery		Vehicle								PF
0		517.5	557	602	497	592	483	572	529	532	448	590	498	534	614	559	623
8		255	293	319	204	337	382	198	239	412	486	395	399	319	549	482	336
9		192.5	296	108	238	278	167	154	208	394	402	519	303	299	378	495	391
10		127.5	171	98	209	134	109	115	87	376	497	308	339	459	401	301	298
11		117.5	161	188	89	73	56	213	67	382	472	309	456	502	319	293	220
12		108.75	168	55	87	60	91	192	103	279	460	299	397	243	302	503	491
Extended Data Fig 4g
weeks after surgery		Vehicle								PF
0		1.2	1.4	1.2	1.2	1	1.4	1.4	1	1.2	1.2	1.4	1.4	1.4	1	1.2
8		0.4	0.6	0.4	0.6	0.4	0.4	0.6	0.6	1	1	0.6	1	1.2	1.2	1
9		0.2	0.6	0.4	0.6	0.4	0.4	0.4	0.4	1	1	0.6	1	1	1.2	0.6
10		0.2	0.6	0.4	0.4	0.4	0.2	0.2	0.4	1	1	0.6	1	1	1	0.6
11		0.16	0.4	0.2	0.4	0.2	0.16	0.16	0.2	1	1	0.6	1	1	1	0.6
12		0.16	0.2	0.2	0.4	0.16	0.07	0.16	0.2	1	1	0.6	1	1	1	0.4
Extended Data Fig 4i
Col2	vehicle								PF-04856264
	1	1.11	1.08	1.05	0.88	0.97			1.97	1.69	1.82	1.75	1.79	1.88
Mmp13	vehicle								PF-04856264
	25	31	29	30	28	32			13	14	10	5	8	6
aggrecan neoepitope	vehicle								PF-04856264
	1	0.87	0.9	1.1	1.05	1.07			0.78	0.75	0.69	0.68	0.65	0.53
Extended Data Fig 4k
	Sham	Vehicle	PF
	0	6	2
	0	6	1
	0	5	2
	0	5	2
	0	5	1
	0	5	1
	0	4	3
	0	4	0
Extended Data Fig 4l
	Sham	Vehicle	PF
	0	3	1
	0	2	1
	0	3	1
	0	1	2
	0	2	2
	0	1	0
	0	3	0
	0	2	0
Extended Data Fig 4m
	Sham	Vehicle	PF
	49	132	87
	57	119	73
	54	167	65
	42	149	57
	53	104	76
	56	107	84
	45	119	75
	51	159	59
Extended Data Fig 4n
weeks after surgery		Vehicle								PF
0		617	633	573	576	670	487	585	456	710	558	438	486	697	560	457	632
8		134.5	314.5	157.5	189.5	381	372	282	264	495	520	590	405	430	418	485.5	438
9		444.5	304	238.5	307	278	177.5	171.8	201	489	526.5	531.5	601	341	440	396	347.5
10		256.5	345	186	75.9	161	223.8	232.2	85.2	497	380	457	483.5	427	285	520	430
11		127.5	171	98	209	334	109	115	87	382	472	309	456	502	319	293	220
12		135	240	89	140	133	106	174	69	491.2	317.2	439.2	421.6	291.6	242.4	375.2	336
Extended Data Fig 4o
weeks after surgery		Vehicle								PF
0		1.2	1.2	1.2	1.2	1	1.4	1.4	1	1.2	1.2	1	1.4	1.4	1	1.2	1.2
8		0.6	0.6	0.4	0.6	0.4	0.4	0.6	0.6	1	1	0.6	1	1.2	1.2	1	1
9		0.4	0.6	0.4	0.6	0.4	0.4	0.4	0.4	1	1	0.6	1	1	1.2	0.6	0.6
10		0.2	0.6	0.4	0.4	0.4	0.2	0.2	0.2	1	1	0.6	1	1	1	0.6	0.6
11		0.16	0.4	0.2	0.4	0.2	0.16	0.16	0.16	1	0.6	0.6	1	1	1	0.6	0.6
12		0.16	0.2	0.2	0.4	0.16	0.07	0.16	0.16	1	0.6	0.4	1	1	1	0.4	0.6

## Sheet: Extended Data Fig5
Extended Data Fig5c
	Saline	Vehicle (MIA)	PF (MIA)
	0	6	0
	0	5	0
	0	5	1
	0	5	1
	0	6	2
	0	6	0
Extended Data Fig5d
	Saline	Vehicle (MIA)	PF (MIA)
	0	6	2
	0	5	0
	0	5	1
	0	6	2
	0	6	0
	0	6	0
Extended Data Fig5e
Days after injection		Vehicle						PF
0		676.6	474.5	474.3	731.1	409.7	617.2	653.1	671.2	575.3	473.7	652.3	593.2
2		402.3	256.3	364.8	294.1	187.8	321	392.4	409.6	379.3	586.2	524.7	378.4
4		318.8	123.6	409.6	222.1	174.6	369.7	547.5	456.4	289.2	397.1	529.7	433.6
8		218.7	208.3	264.3	172.2	158.5	364.4	552	430.6	261.6	401.6	463.2	321.8
14		184.6	120.6	368.4	177.9	281	226.5	505.6	373.8	319.4	386.8	461.1	329.3
20		334.1	173	164.5	167	159.9	200.7	503	420.2	362.7	499.3	328	342.6
28		233.8	144.4	196.3	117	282	174.7	495.5	375.7	407.3	335.4	524.8	297.5
		in cm						in cm
Days after injection		Vehicle						PF
0		1	1.2	1.4	1.4	1.2	1.4	1	1.4	1.4	1.2	1.2	1.4
2		0.6	0.4	1	0.6	0.6	0.6	0.6	1.2	1	1	1	0.6
4		0.6	0.4	0.6	0.4	0.6	0.4	0.6	1	1	1	1	0.6
8		0.6	0.2	0.4	0.16	0.4	0.2	0.6	1	1	1	1	0.6
14		0.4	0.16	0.2	0.16	0.2	0.16	0.6	1	1	1	0.6	0.6
20		0.2	0.16	0.2	0.07	0.2	0.16	0.6	1	1	1	0.6	0.4
28		0.16	0.16	0.2	0.07	0.07	0.07	0.6	1	1	1	0.6	0.4
Extended Data Fig5f
Days after injection		Vehicle						PF
0		512.5	602.9	535.5	454.2	657.5	515	694	430.1	572.3	656.2	578.7	498.5
2		250.7	183.7	384.7	255.3	380.8	291.04	326.7	371.7	475.4	618.2	452.8	369
4		322.7	287.9	199.7	238.4	352.1	240.2	442.3	344	558	536	376.2	491.6
8		404.4	174.3	376.2	142.8	210.8	241.7	338.3	314.8	552.7	390.2	537.1	406.6
14		381.1	260.5	327.7	146.2	358.2	134.7	476.6	509.3	463.5	481.1	277	421.6
20		166	200.8	212.1	261.9	405.2	149.2	277.3	586.3	430	417.5	397.7	353.8
28		206.9	176.8	295.8	105.4	209.2	138.8	279.9	571.3	559	342.6	303.5	427.7
Days after injection		Vehicle						PF
0		1.2	1.2	1.4	1.4	1.2	1.4	1.2	1.4	1.4	1.4	1.2	1
2		0.6	0.4	0.6	0.6	0.6	1	1	1	1	1	1.2	0.6
4		0.6	0.4	0.6	0.4	0.4	0.4	0.6	1	1	0.6	1	0.6
8		0.4	0.2	0.4	0.16	0.2	0.2	0.6	1	1	0.6	1	0.6
14		0.4	0.16	0.2	0.07	0.2	0.16	0.6	1	0.6	1	0.6	0.6
20		0.4	0.16	0.2	0.07	0.2	0.07	0.6	1	0.6	1	0.6	0.6
28		0.2	0.16	0.2	0.07	0.07	0.04	0.6	1	1	1	0.6	0.6
Extended Data Fig 5h
Col2	vehicle								PF-04856264
	1	0.97	0.93	1.12	1.07	1.02			2.27	2.31	2.18	2	2.05	1.92
Mmp13	vehicle								PF-04856264
	20	25	31	33	34	27			10	14	12	7	5	4
Aggrecan neoepitope	vehicle								PF-04856264
	1	1.04	1.09	0.93	0.89	0.95			0.56	0.63	0.67	0.7	0.66	0.54
Extended Data Fig5j
	Sham	DMM (Vehicle)	DMM (PF)
	0	6	0
	0	5	1
	0	5	1
	0	5	1
	0	5	2
	0	6	0
	0	4	0
	0	4	1

## Sheet: Extended Data Fig6
Extended Data Fig6c
	Saline	MIA (Vehicle)	MIA (PF)
	0	5	0
	0	4	2
	0	4	2
	0	5	1
	0	6	2
	0	3	0
Extended Data Fig6e
Days after injection		Vehicle						CBZ
0		573.2	496.8	662	610	587	505	653.1	671.2	575.3	473.7	652.3	593.2
2		423	241	313	293	167	300	487	378	403	602	506	369
4		292	145	387	201	237	271	528	463	301	387	544	412
8		201	107	289	147	194	265	567	402	274	415	474	330
14		175	139	308	193	248	207	528	394	289	372	495	377
20		239	268	157	141	190	193	493	445	332	515	347	309
28		203	187	143	173	208	94	514	362	395	320	551	348
		in cm						in cm
Extended Data Fig6f
Days after injection		Vehicle						CBZ
0		1.4	1.2	1.4	1.2	1.2	1.4	1.4	1.4	1.4	1.2	1.2	1.4
2		0.6	0.4	0.4	0.6	0.6	0.6	0.6	1.2	1	1	1	0.6
4		0.4	0.2	0.2	0.4	0.6	0.4	0.6	1	0.6	1	1	0.6
8		0.4	0.16	0.4	0.16	0.4	0.2	0.6	1	0.6	1	1	0.6
14		0.16	0.07	0.2	0.16	0.2	0.16	0.6	1	0.6	1	0.6	0.6
20		0.07	0.04	0.2	0.07	0.2	0.16	0.6	1	0.4	1	0.6	0.4
28		0.07	0.04	0.2	0.07	0.07	0.07	0.6	1	0.4	1	0.6	0.4
Extended Data Fig6h
Col2	vehicle								CBZ
	1	1.3	1.17	1.11	1.05	1.19			2.03	2.21	1.85	1.87	2.06	1.73
Mmp13	vehicle								CBZ
	25	20	21	18	23	29			8	13	11	14	13	7
Aggrecan neoepitope	vehicle								CBZ
	1	0.87	0.89	0.94	1.02	1.07			0.69	0.65	0.72	0.7	0.67	0.59
Extended Data Fig6k
	Vehicle	10CBZ	50CBZ	250CBZ
	6	2	0	0
	5	3	1	0
	5	1	2	1
	5	3	2	2
	3	4	2	1
	4	3	2	2
	4	2	1	1
	4	2	1	1
Extended Data Fig6l
weeks after surgery		DMSO								10CBZ								50CBZ								250CBZ
0		307	538	549	636	474	561	395	692	617	535	476	432	534	677	635	470	558	532	607	517	585	457	613	621	543	467	391	603	608	522	541	578
8		232	125	247	212	178	274	282	359	257	347	228	278	358	334	199	337	258	322	408	418	370	305	365	329	307	448	507	298	498	330	523	425
9		199	182	122	176	296	192	165	264	220	198	167	412	394	189	338	267	210	291	318	390	193	326	370	462	298	495	403	506	344	332	393	468
10		229	178	106	78	190	118	258	95	281	239	275	384	112.5	135	312	107	383	328	375	445	490	323	259.5	117.5	412	490	382	553	467	449	291.5	171
11		141	279	211	185	87	150	249	104	229	106	188	296	113	276	349	193	329	391	205	421	378	237	309	276	427	395	539	458	244	450	238	361
12		217	165	109	164	95	103	211	79	177	145	108	387	302	99	107	154	241	309	399	159	507	289	268	206	409	311	574	298	502	378	209	483
		in cm								in cm
Extended Data Fig6m
weeks after surgery		DMSO								10CBZ								50CBZ								250CBZ
0		1.2	1	1.4	1.4	1.2	1.4	1.2	1	1.4	1.4	1.2	1.4	1	1.2	1	1.2	1.4	1.2	1	1	1.4	1.4	1.2	1.2	1.2	1.2	1.4	1.2	1.2	1.4	1	1.4
8		0.4	1	0.6	0.6	0.4	0.4	0.6	0.6	0.6	1	1	1	0.6	0.6	0.6	0.6	1	0.6	1	1	1	1	1	0.6	1	1	1.2	1.2	1	0.6	0.6	1
9		0.4	0.6	0.4	0.4	0.2	0.4	0.6	0.6	0.6	1	0.6	0.6	0.6	0.6	0.6	0.4	0.6	0.6	1	1	1	1	1	0.6	0.6	1	1.2	1.2	1	0.6	0.2	1
10		0.2	0.4	0.2	0.4	0.2	0.2	0.4	0.6	0.4	0.4	0.4	0.6	0.6	0.6	0.6	0.2	0.6	0.6	1	0.6	0.6	1	1	0.6	0.6	1	1.2	1.2	1	0.6	0.6	1
11		0.16	0.4	0.2	0.4	0.2	0.2	0.2	0.4	0.4	0.4	0.4	0.6	0.6	0.6	0.4	0.2	0.6	0.6	1	0.6	0.6	1	1	0.6	0.6	1	1.2	1.2	1	0.6	0.6	1
12		0.16	0.2	0.2	0.4	0.2	0.2	0.16	0.4	0.4	0.4	0.2	0.6	0.6	0.4	0.4	0.2	0.6	0.6	1	0.6	0.6	1	1	0.4	0.4	1	1	1.2	1	0.6	0.6	1

## Sheet: Extended Data Fig10
Extended Data Fig10k					Extended Data Fig10l					Extended Data Fig10m				Extended Data Fig10n				Extended Data Fig10o					Extended Data Fig10p
	sham	OA				sham	OA				Normal	OA			serum	Synovium fluid			Normal	OA				serum	Synovium fluid
	0.379	0.816				571.63	1246.53				0.963676	0.925259			0.868926	1.35625			117.286	259.036				177.679	1153.54
	0.598	0.685				601.568	816.054				1.26598	0.868926			0.929921	1.24713			76.5	177.679				218.036	525
	0.621	0.563				705.044	967.592				0.951645	0.929921			0.949938	0.89896			474.893	218.036				113.786	729.286
	0.412	0.89				769.252	803.894				0.977144	0.949938			0.878333	1.38031			87.6786	113.786				370.536	1289.21
	0.444	1.405				698.172	1096.34				0.957928	0.878333			0.876759	1.16421			190.571	170.536				120.929	191.536
	0.409	0.572				496.804	1308.27				0.940776	0.876759			0.854185	1.04236			87.2857	120.929				161.5	192.964
	0.413	1.431				619.874	1054.8				0.756	0.854185			1.60991	1.59897			119.036	161.5				350.964	463.464
	0.58	1.417				702.944	1816.74				0.529	1.60991			0.919961	1.65186			75.8214	350.964				193.357	236.857
	0.391	1.999				651.448	1467.1				0.723	0.919961			0.878544	1.0534			161.893	236.857				135.214	409.821
	0.504	1.331				573.814	1940.95				0.516	0.878544			0.93226	1.10848			259.714	135.214				244.821	406.25
	0.437	0.833				389.634	1425.46				0.489	0.93226			0.86395	1.10332			152.571	244.821				240.893	303.821
	0.428	1.073				904.756	1574.66				0.502	0.888906			0.854287	1.10477			72.25	264.214				223.75	691.893
	0.276	0.88				608.798	1407.61				0.829	0.86395			0.906304	1.42256			127.25	240.893				689.071	955.571
	0.478	1.631				448.008	1103.09				0.908	0.854287			0.882653	1.28269			124.5	223.75				118.393	303.5
	0.357	1.413				512.336	705.044				0.478	0.906304			0.878018	1.06366			182.786	689.071				100.179	321.5
	0.36	0.741				424.88	1552.98				0.592	0.882653			0.917981	1.14982			166.679	118.393				54.4286	135
	0.247	1.71				671.272	867.812				0.498	0.878018			0.942241	1.47632			313.821	100.179				53.6071	352.893
	0.64	0.846				608.418	803.032				0.593	0.917981			0.884133	1.08266			238.429	54.4286				119.893	276.857
	0.67	1.474				581.416	1893.76				0.702	0.942241			3.35009	7.1459			108.25	53.6071				116.571	217
	0.278	1.023				931.166	1558.52				0.823	0.884133			0.861576	2.12093			72.38	119.893				159.393	576.5
	0.509	1.765				514.422	1026.87				0.712	3.35009			0.822295	0.980776			62.57	116.571				311.5	427.536
	0.335	1.122				831.478	713.062				0.791	0.861576			0.879911	1.33979			59.38	159.393				114.607	410.571
	0.546	0.813				728.724	626.592					1.82229			1.45232	1.70202				311.5				130.679	377.607
	0.283	0.876				367.336	1389.28					0.879911			0.871633	1.47209				114.607				86.25	459.607
												1.45232			0.864777	1.45197				130.679				239.179	344.107
												0.871633			0.89853	1.40212				86.25				134.643	292.357
												1.26478			0.917432	0.890929				239.179				142.179	448.107
												0.89853			0.914364	1.08253				134.643				251.214	267
												0.917432			0.867679	1.21081				142.179				119.643	204
												0.914364			0.87414	1.31549				251.214				212.107	271.821
												0.867679			1.23215	1.75223				119.643				185.893	226.036
												1.07414			0.904787	1.24088				212.107				127.571	219.107
												1.23215			1.89221	3.09255				226.036				82.6071	183.393
												0.816022			0.831198	1.13018				338.643				196.607	415.5
												0.863743			0.862194	1.04724				183.107				217.214	263.036
												1.19703								158.429
												0.85347								127.714
												0.904787								127.571
												1.89221								82.6071
												0.822098								498.25
												0.943482								117.036
												0.85777								110.143
												1.04824								108.857
												3.8312								196.607
												0.869342								214.857
												0.862194								263.036
												0.86851								179.321
												0.853674								304.286
												2.18222								85
												0.842311								105.964
												0.991513								126.75
												1.88731								234.914
												0.962408								177.857
												0.885509								122.214
												0.918751								134.393
												0.850717								213.536
												0.846757								183.321
												0.837687								298.571
												2.17102								156.786
												4.67577								385.071
												0.866745								324.857
												0.869758								572.786
												0.837888								178.857
												0.881808								279.732
												0.954838								174.554
												14.8246								315.179
												0.848887								169.071
												0.867472								253.036
												0.859208								320.536
												0.853266								572.036
												0.855515								275.786
												0.879806								109.464
												0.841001								265.429
												0.846858								271.607
												0.83849								180.536
												0.910652								118.857
												1.54167								480.571
												0.848379								402.571
												0.915021								446.679
												1.93494								267.25
												0.869862								346.607
												0.867575								416.536
												2.36171								658.393
												2.06416								383.125
												0.82931								308.304
												0.836485								364.643
												0.870695								160.179
												1.90392								542.054
												0.82812								978.929
												0.90587								254.393
												0.847365								129.429
												0.851226								108.857
												0.872572								125.107
												0.857975								252.143
												0.849802								192.357
												0.894668								222.589
												0.915897								181.286
												0.880859								390.357
												0.882336								308.929
												0.859516								185.25
												0.872051								357.893
												0.85818								277.589
												0.847872								500.625
												0.851634								105.107
												0.850615								326.143
												0.973061								593.75
												11.2645								146.964
												0.868302								216.25
												0.882442								196.786
												0.834386								239.964
												1.30952								217.857
												0.840096								200.679
												0.84625								207.464
												0.830601								308.036
												0.844127								384.429
												0.844935								70.3571
												0.842311								207.286
												1.40564								73.5357
												0.834686								200.296
												1.35885								394.018
												0.838088								216.714
												0.867991								151.643
												0.848887								147.786
												0.885509								165
												0.896489								392.768
												0.86426								222.536
												0.833688								137.571
												0.820722								87.2857
												2.3677								111.893
												0.845947								167.179
												0.850819								342.893
												0.859413								204.143
												0.932707								131.679
												0.835885								231.929
												0.831297								82.6429
												0.831894								142.571
												0.830104								473.929
												0.830204								140
												0.842311								153.571
												0.8497								234.357
												0.853164								93.1071
												0.82812								161.5
												0.888906								200.607
												0.836185								576.786
												0.878544								1310.89
												2.25597								142.643
												0.833389								199.643
												0.846757								148
												0.834586								243.857
												0.847568								245.607
												1.68348								215.536
												0.950279								288.571
												1.79484								102.036
												0.85143								150.607
												0.86333								460.786
												0.868822								522.932
												0.879175								105.571
												0.840297								399.107
												2.04561								166.679
												0.84909								311.679
												3.77523								262.393
												0.986661								123.286
												1.03899								182.179
												1.37587								400.536
												0.829906								378.143
